# Supplementary material for: TROP2 Represents a Negative Prognostic Factor in Colorectal Adenocarcinoma and Its Expression Is Associated with Features of Epithelial–Mesenchymal Transition and Invasiveness
Source: Cancers (Basel). 2022 Aug 26;14(17):4137. doi: 10.3390/cancers14174137 (PMC9454662; doi:10.3390/cancers14174137)
Supplement: Supplementary file 1 [file cancers-14-04137-s001.zip]

Archive with 1 entries (1 files):
- cancers-1854246-supplementary.pdf
